# Supplementary material for: Use of the Azure Kinect to measure foot clearance during obstacle crossing: A validation study
Source: PLoS One. 2022 Mar 11;17(3):e0265215. doi: 10.1371/journal.pone.0265215 (PMC8916621; doi:10.1371/journal.pone.0265215)
Supplement: S1 Table — (XLSX) [file pone.0265215.s003.xlsx]

## Sheet: number of measurement failures
	lead limb												trail limb
	location A			location B			location C			location D			location A			location B			location C			location D
	50 mm	150 mm	250 mm	50 mm	150 mm	250 mm	50 mm	150 mm	250 mm	50 mm	150 mm	250 mm	50 mm	150 mm	250 mm	50 mm	150 mm	250 mm	50 mm	150 mm	250 mm	50 mm	150 mm	250 mm
S01	0	0	0	0	0	0	0	0	3	0	10	10	0	0	5	0	0	0	0	0	0	0	0	1
S02	0	0	0	0	0	0	0	0	0	2	5	6	0	0	2	0	0	0	0	0	0	4	8	6
S03	4	1	0	0	0	0	1	0	5	0	0	0	2	1	8	0	0	1	0	0	0	7	8	6
S04	0	0	0	0	0	0	2	0	2	3	4	9	1	0	5	0	0	3	0	0	1	2	1	0
S05	0	1	1	0	0	1	0	0	4	1	7	9	0	1	2	0	0	2	0	0	0	4	5	0
S06	0	0	0	0	0	0	0	0	7	0	0	0	0	0	3	0	0	0	0	0	0	4	9	5
S07	0	0	0	0	0	0	0	4	7	0	4	2	0	1	3	0	0	3	0	0	0	1	5	2
S08	1	0	0	0	0	0	2	0	3	0	1	6	0	0	1	0	0	7	0	0	0	3	5	0
S09	1	0	0	0	0	0	0	4	10	0	0	0	2	0	3	0	0	2	0	0	0	3	9	6
S10	0	0	1	0	0	0	0	2	9	0	1	1	0	0	3	0	0	0	0	0	0	2	3	4
S11	0	0	0	0	0	0	0	1	3	0	0	0	0	0	3	0	0	0	0	0	0	3	6	2
S12	0	0	0	0	0	1	0	3	10	0	0	1	0	0	5	0	0	0	0	0	0	5	4	0
S13	0	0	0	0	0	2	0	0	6	0	0	0	0	0	1	0	0	2	0	0	0	1	6	6
S14	0	0	0	0	0	0	1	7	9	0	0	0	2	0	3	0	0	1	0	0	0	7	9	9
S15	0	0	0	0	0	0	0	2	4	0	1	10	0	0	3	0	0	5	0	0	0	4	5	0
S16	2	0	1	0	0	0	0	0	4	0	0	0	2	0	3	0	0	0	0	0	0	1	6	10
