# Supplementary material for: Use of the Azure Kinect to measure foot clearance during obstacle crossing: A validation study
Source: PLoS One. 2022 Mar 11;17(3):e0265215. doi: 10.1371/journal.pone.0265215 (PMC8916621; doi:10.1371/journal.pone.0265215)
Supplement: S2 Table — (XLSX) [file pone.0265215.s004.xlsx]

## Sheet: systematic_error
	lead limb												trail limb
	location A			location B			location C			location D			location A			location B			location C			location D
	50 mm	150 mm	250 mm	50 mm	150 mm	250 mm	50 mm	150 mm	250 mm	50 mm	150 mm	250 mm	50 mm	150 mm	250 mm	50 mm	150 mm	250 mm	50 mm	150 mm	250 mm	50 mm	150 mm	250 mm
S01	-12.0149	-14.6089	-4.64698	-2.28551	-4.68987	-3.66503	-17.6792	-21.4658	-93.0807	-137.409			-8.30284	-2.86376	-38.2396	9.97077	16.2466	26.7025	5.39704	-1.27321	16.4673	-10.0018	89.1843	12.5608
S02	-31.2199	-24.9644	-22.3577	-19.6037	-21.1052	-19.8893	-6.08421	0.000936939	-20.8106	-2.4157	-43.3929		-29.953	-10.5624	-67.1444	11.8835	15.8362	2.85727	11.044	15.1198	12.7471	-75.421
S03	-42.2758	-36.5412	-41.0907	-17.2473	-13.9814	-21.8675	-33.0677	-51.9666	-67.7904	-65.0352	-18.6409	-27.8622	-83.7672	-70.0863		7.80267	5.68686	30.0173	-1.62767	-0.17374	5.81415
S04	-29.9474	-28.1486	-93.8497	-0.769508	-8.2406	-19.6243	-44.077	-63.8158	-111.761	-150.703	-122.198		-71.2428	-61.3402	-146.762	-8.9345	-0.768967	-45.8477	-27.2863	-43.1544	-77.3587	-38.4967	-6.15764	-70.065
S05	-22.6426	-20.1909	-25.1889	-10.4948	-14.5683	-19.9385	-18.3283	-26.8777	-68.9301	-20.0264			-26.9198	-34.2326	-30.4779	13.1898	19.6914	27.2303	7.64166	10.4389	12.5681	-83.1154	-49.9471	-11.3066
S06	-23.8317	-16.359	-21.9379	-3.32924	-6.4794	-16.9106	-3.34538	-15.5599		-13.7398	-7.79541	-6.77668	-38.7246	-38.4781	-47.0977	13.1556	12.0524	25.8679	3.01023	4.10583	-3.08126	-71.3849		12.5812
S07	-10.3252	-12.0229	-22.6248	-12.7087	-6.84949	-15.4738	-38.6346	-47.1333		-13.5305	-2.48098	11.9723	-52.7579	-69.851	-118.334	-9.60646	4.6099	-54.8402	2.89539	2.84596	7.14727	-120.373	-58.5843	-63.4181
S08	-23.408	-27.4581	-38.7236	-12.8733	-13.3201	-22.2806	-48.0062	-50.7411	-18.933	-9.10288	1.20955		-48.0113	-94.9877	-115.448	5.06154	3.80256		-11.4642	-7.86241	-4.2896	-143.814	-14.0015	-105.539
S09	-39.7156	-62.8029	-29.1299	-51.5534	-53.4541	-54.9183	-70.5887	-89.6882		-44.1877	-45.4049	-48.8002	-6.17538	-8.08151	-80.507	13.4437	12.1331	24.8424	2.14559	-9.32919	-0.018898	-141.337
S10	-31.3069	-29.8438	-17.6584	-8.8427	-20.1136	-30.05	-31.5621	-62.2804		-10.4168	-15.3489	-11.1454	-32.7541	-13.6671	-41.6292	17.6553	22.1804	16.8421	-7.57721	-7.74567	2.02359	-142.967	-75.0412	-55.9113
S11	-36.0187	-29.4259	-28.5701	-2.52721	-3.02651	-29.0852	-29.283	-30.3252	-69.5449	-27.7319	-25.503	-33.2756	-84.4345	-55.6537	-58.258	-5.99884	13.1193	12.7547	7.34354	10.583	24.2309	-107.754		-25.8334
S12	-41.0994	-40.499	-36.8942	-25.002	-50.2166	-57.4062	-46.836	-78.9304		-22.2547	-19.9019	-51.753	-17.4933	-36.8213	-62.0596	-1.4913	1.72894	15.6209	-5.08844	-8.50448	-4.73119	-102.974	-73.4605	-44.1804
S13	-35.163	-40.1693	-35.4049	-8.60258	-4.07416	0.0315423	-35.3808	-42.6618		-29.7604	-32.6161	-38.2425	-27.1044	-23.0288	-29.6112	13.2048	10.2777	12.6164	-2.4087	-4.34918	-4.15936	-105.03
S14	-10.0147	-9.33136	-19.3362	-4.75504	-2.87805	-15.4601	-38.8575			2.23241	5.19071	8.94169	-48.5715	-68.5848	-111.743	-12.6506	-13.739	-21.9423	-6.95294	1.30379	-9.30849
S15	-27.1952	-30.3138	-32.2204	-22.2074	-14.4342	-22.8637	-57.9529	-56.9347	-62.2237	-42.4201	-20.019		-35.1006	-43.8728	-114.641	-5.76798	-1.3732	-12.8284	-16.328	-20.9399	-7.99972	-0.124406	-24.4001	-71.4087
S16	-29.5533	-25.2729	-27.7806	-11.9866	-14.0962	-16.9187	-29.4947	-58.1273	-72.0718	-18.0765	-22.3312	-24.9391	2.27844	-0.443987	26.0564	3.11726	2.77028	21.7365	-8.19525	-7.40996	-1.87166	-135.528
