# Supplementary material for: Use of the Azure Kinect to measure foot clearance during obstacle crossing: A validation study
Source: PLoS One. 2022 Mar 11;17(3):e0265215. doi: 10.1371/journal.pone.0265215 (PMC8916621; doi:10.1371/journal.pone.0265215)
Supplement: S3 Table — (XLSX) [file pone.0265215.s005.xlsx]

## Sheet: random_error
	lead limb												trail limb
	location A			location B			location C			location D			location A			location B			location C			location D
	50 mm	150 mm	250 mm	50 mm	150 mm	250 mm	50 mm	150 mm	250 mm	50 mm	150 mm	250 mm	50 mm	150 mm	250 mm	50 mm	150 mm	250 mm	50 mm	150 mm	250 mm	50 mm	150 mm	250 mm
S01	6.23923	2.29215	4.08513	3.81409	2.41162	4.20792	11.2765	14.1796	55.6385	54.6522			38.9798	10.2629	43.5031	6.62977	8.19379	8.16585	3.08972	6.54712	11.0765	42.9854	106.579	50.0489
S02	5.18037	6.54009	5.13489	7.55397	5.01913	8.00008	7.3294	5.86054	8.52687	24.0421	44.5537		21.1774	10.4987	38.3544	5.3519	3.07243	20.2967	4.81062	5.86609	13.0564	26.7081
S03	6.3697	6.92402	6.54846	7.91401	9.69171	8.5819	11.5663	14.3988	22.3406	76.4996	5.88929	13.9401	45.9173	23.2254		6.86762	6.40762	15.8298	8.63469	8.72973	9.12678
S04	11.3121	14.8285	27.3847	4.63645	11.9186	10.9645	26.3205	27.7582	31.1779	61.172	68.5737		35.1063	31.501	46.0749	11.7429	8.78756	48.0664	22.6819	38.1105	71.8553	39.1881	31.3399	26.6418
S05	5.55118	3.57899	5.32537	4.21077	6.82355	5.94742	14.208	11.6043	33.0543	41.8617			15.8712	18.5522	32.6437	7.92052	6.14121	13.0267	7.95377	8.58526	11.3988	53.0407	11.8224	30.2175
S06	3.95894	3.26933	13.0939	4.35538	5.98647	9.49831	19.8093	3.62773		6.80753	13.9075	11.9986	7.60405	9.79996	21.5952	5.31876	11.5929	4.99494	5.08896	3.28516	8.24675	37.5218		32.8772
S07	4.34676	4.95959	12.7792	3.81399	4.6108	6.25851	24.059	17.0639		34.2351	12.0825	48.2767	18.8035	26.981	39.3814	7.57325	7.41683	41.5907	7.07314	7.47827	7.42284	38.5771	25.8262	33.9178
S08	8.844	11.5462	16.4055	4.43655	5.43725	9.35105	23.5661	23.6906	131.972	6.7	9.00229		11.0772	30.7541	58.2666	3.4872	5.57791		10.5644	12.8209	20.1767	70.8095	163.321	25.6548
S09	10.0008	11.7649	6.41809	15.7332	15.5451	10.849	31.0204	24.1753		12.7692	11.0938	12.1014	6.6647	9.10848	50.7508	5.16944	5.39317	12.0232	4.36537	7.15831	6.29802	48.1032
S10	8.34675	4.84107	5.11877	7.93004	6.81098	8.30069	10.8472	15.9182		4.1349	6.65222	9.77629	6.7657	13.3398	25.2736	3.15518	6.75694	11.0324	11.0422	5.06956	6.51747	29.8127	48.8753	26.2521
S11	4.07087	3.72923	7.24085	6.58363	6.23945	16.2127	16.196	13.3534	36.8986	5.88561	3.36883	5.62658	27.2891	20.5635	34.1886	10.3692	5.95643	15.1997	11.994	7.66228	7.73445	36.2444		21.4163
S12	4.48361	2.94186	2.73722	4.48228	8.26831	10.4559	17.1372	24.8948		6.21919	11.91	39.2782	7.98648	12.5744	13.5739	9.32856	6.07455	8.10155	6.61182	4.66507	8.47098	44.9489	24.0232	19.7567
S13	8.67766	4.76129	8.75831	5.95077	8.4923	10.4564	11.5144	26.7952		5.25672	4.0376	9.44404	10.6635	5.22367	8.84388	5.10762	6.83973	2.94566	7.98666	4.81262	7.56553	58.1178
S14	6.85611	4.20639	4.39633	8.25893	6.6292	10.2864	27.535			4.893	6.7009	5.28744	10.168	27.531	53.3548	10.8248	11.0147	12.3582	9.67574	4.92438	13.4262
S15	5.33881	16.3887	10.9712	4.9801	7.44998	10.9679	36.5008	20.6469	43.0321	51.5944	14.4972		11.0329	9.71169	38.7223	6.12628	5.53873	18.0124	9.27019	6.1712	8.05353	136.334	27.7367	50.6912
S16	7.56765	4.36348	6.68474	7.40648	7.57721	4.62187	21.7129	33.5609	45.6581	5.64324	6.65582	5.96048	15.4024	20.9034	11.5727	8.35127	5.57671	7.68023	10.2491	13.3992	14.1452	66.4668
